# Supplementary material for: Multiple Aflatoxins Drive Cumulative Dietary Exposure and Hepatocellular Carcinoma Risk: An Age-Stratified Study in Guangzhou, China
Source: Foods. 2026 May 22;15(11):1839. doi: 10.3390/foods15111839 (PMC13257253; doi:10.3390/foods15111839)
Supplement: Supplementary file 1 [file foods-15-01839-s001.zip]

Archive with 1 entries (1 files):
- foods-4298083-supplementary.pdf
